# Supplementary material for: The Role of G3BP1 Gene Mediates P38 MAPK/JNK Pathway in Testicular Spermatogenic Dysfunction Caused by Cyfluthrin
Source: Toxics. 2023 May 10;11(5):451. doi: 10.3390/toxics11050451 (PMC10222599; doi:10.3390/toxics11050451)
Supplement: Supplementary file 1 [file toxics-11-00451-s001.zip]

Archive with 1 entries (1 files):
- toxics-2343019-supplementary.pdf
